# Supplementary material for: Severe Acute Respiratory Syndrome Coronavirus 2 Variants of Concern: A Perspective for Emerging More Transmissible and Vaccine-Resistant Strains
Source: Viruses. 2022 Apr 16;14(4):827. doi: 10.3390/v14040827 (PMC9029021; doi:10.3390/v14040827)
Supplement: Supplementary file 1 [file viruses-14-00827-s001.zip]

Archive with 1 entries (1 files):
- viruses-1621994-supplementary.pdf
